# Supplementary material for: Impact of Dysfunctional Feed-Forward Inhibition on Glutamate Decarboxylase Isoforms and γ-Aminobutyric Acid Transporters
Source: Int J Mol Sci. 2021 Jul 20;22(14):7740. doi: 10.3390/ijms22147740 (PMC8306481; doi:10.3390/ijms22147740)
Supplement: Supplementary file 1 [file ijms-22-07740-s001.zip]

Archive with 1 entries (1 files):
- ijms-1297450-supplementary.pdf
